# Supplementary material for: A Dual Approach of an Oil–Membrane Composite and Boron-Doped Diamond Electrode to Mitigate Biofluid Interferences
Source: Sensors (Basel). 2021 Dec 2;21(23):8063. doi: 10.3390/s21238063 (PMC8659581; doi:10.3390/s21238063)
Supplement: Supplementary file 1 [file sensors-21-08063-s001.zip]

Archive with 1 entries (1 files):
- sensors-1447089-supplementary.pdf
